# Supplementary material for: Role of the V2R–βarrestin–Gβγ complex in promoting G protein translocation to endosomes
Source: Commun Biol. 2024 Jul 7;7:826. doi: 10.1038/s42003-024-06512-y (PMC11228049; doi:10.1038/s42003-024-06512-y)
Supplement: Supplementary file 4 — Supplementary Data [file 42003_2024_6512_MOESM4_ESM.xlsx]

## Sheet: Fig 1a Gαs67-RlucII   rGFP-CAAX
Mock	βARKct-CAAX	Gβγ	βARKct-CAAX + Gβγ		Mock	βARKct-CAAX	Gβγ	βARKct-CAAX + Gβγ
-0.325394	-0.098623	-0.98682	-0.264466		-0.37615	-0.123405	-1.08288	-0.30901
-0.504453	-0.145126	-1.25785	-0.349718		-0.411151	-0.177602	-1.21727	-0.324985
-0.452228	-0.137658	-1.21678	-0.306859		-0.37119	-0.145388	-1.13468	-0.333081
-0.331211	-0.0795095	-0.99544	-0.180499		-0.453022	-0.119726	-1.16743	-0.282013
-0.306248	-0.083839	-1.01932	-0.228617		-0.436818	-0.136406	-1.11179	-0.295473

## Sheet: Fig 1b Gαs67-RlucII rGFP-CAAX 2
Mock	βARKct-FYVE		Gβγ	βARKct-FYVE + Gβγ
-0.35432	-0.327694		-0.927991	-0.665324
-0.389806	-0.322779		-0.925794	-0.661377
-0.403643	-0.337884		-1.12002	-0.766907
-0.301658	-0.261555		-0.934763	-0.663249
-0.532903	-0.439646		-1.12666	-0.995294

## Sheet: Fig 1c Gαs67-RlucII   rGFP-FYVE
Mock	βARKct-CAAX	Gβγ	βARKct-CAAX + Gβγ		Mock	βARKct-CAAX	Gβγ	βARKct-CAAX + Gβγ
0.0268445	-0.000155	0.0256405	-0.008051		0.0141425	-0.015193	0.014	-0.001108
0.013244	-0.0068535	0.0251	-0.01228		0.005613	-0.0049135	0.0096135	0.0056875
0.018	-0.0040585	0.0234625	-0.011154		0.0070705	-0.0155285	0.014	-0.009151
0.020472	-0.0078745	0.024676	-0.0021765		0.0155535	-0.004679	0.0160325	0.000797
0.0149145	-0.004063	0.02665	-0.0064		0.0068975	-0.0042845	0.005492	-0.010641

## Sheet: Fig 1d Gαs67-RlucII rGFP-FYVE2
Mock	βARKct-FYVE		Gβγ	βARKct-FYVE + Gβγ
0.0158825	-0.0035065		0.029247	-0.0047695
0.017284	-0.000124		0.0296225	-0.0027785
0.010528	-0.0048765		0.032223	-0.007627
0.016	-0.0092925		0.023265	-0.003919
0.0208305	-0.0032465		0.042838	0.003641

## Sheet: Fig 1e Gγ2-RlucIl rGFP-CAAX
Parental	βarrKO	βarrKO + βarr1	βarrKO + βarr2	βarrKO + βarr1/2
-0.062	-0.022	-0.148	-0.187	-0.196
-0.079	-0.037	-0.166	-0.127	-0.15
-0.11	-0.028	-0.145	-0.177	-0.169
-0.066	-0.034	-0.231	-0.144	-0.181
-0.099	-0.021	-0.183	-0.15	-0.129

## Sheet: Fig 1f Gγ2-RlucII rGFP-FYVE
Parental	βarrKO	βarrKO + βarr1	βarrKO + βarr2	βarrKO + βarr1/2
0.045	0.016	0.043	0.05	0.054
0.03	0.006	0.027	0.049	0.037
0.041	0.013	0.047	0.052	0.032
0.028	0.013	0.029	0.025	0.038
0.027	0.017	0.027	0.043	0.032

## Sheet: Fig 2a V2R-RlucII rGFP-CAAX
Mock	βarr1	βarr2	βarr1/2		Mock	βarr1	βarr2	βarr1/2
-39.616	-60.4932	-57.0705	-57.4702		-10.2217	-57.6469	-55.3127	-55.5322
-41.3614	-59.952	-58.2329	-58.8663		-10.7613	-59.4827	-57.2411	-59.1185
-40.2302	-66.1641	-62.5117	-64.0315		-14.8051	-59.5161	-60.0437	-60.5428
-35.6343	-64.9191	-62.5003	-64.7581		-14.056	-60.767	-58.8986	-59.9087

## Sheet: Fig 2b CXCR4-RlucII rGFP-CAAX
Mock	βarr1	βarr2	βarr1/2		Mock	βarr1	βarr2	βarr1/2
-42.2419	-45.7197	-56.9597	-51.2624		-39.7788	-45.0333	-51.5491	-52.0686
-42.8012	-45.2848	-52.8296	-50.2251		-38.6831	-43.4984	-51.6412	-50.0508
-44.9111	-55.3223	-58.7653	-56.777		-33.6789	-48.2236	-48.0295	-50.8205
-47.8587	-48.7697	-59.1884	-59.0101		-41.8755	-42.3414	-50.6472	-51.7847

## Sheet: Fig 2c Gγ2-RlucII rGFP-CAAX2
Parental	βarrKO	βarrKO + βarr1	βarrKO + βarr2	βarrKO + βarr1/2
-0.136	-0.079	-0.15	-0.139	-0.137
-0.139	-0.095	-0.128	-0.134	-0.109
-0.15	-0.094	-0.16	-0.147	-0.133
-0.153	-0.073	-0.142	-0.14	-0.116
-0.145	-0.061	-0.148	-0.129	-0.136

## Sheet: Fig3b BRETfect Parental HEK293T
	Vehicle			AVP 100nM
D + I	0.0134	0.0198	0.0142	0.065	0.0614	0.0576
D + A	0.0554	0.05	0.0406	0.0558	0.0476	0.0448
D+ I + A	0.0346	0.0328	0.0106	0.1306	0.1088	0.0864

[truncated: 23 more sheets: Fig 3c BRETfect Gαs KO HEK293T, Fig 3d BRETfect GaKO, Fig 5c BRETfect kinetic, Fig 6a Ga overex parental, Fig 6b Ga overex ko, Fig6c BRETfect_DynK44ABARKct, Fig6d BRETfect_BARKctCAAXFYVE, Fig 7c GST-Barr1 Gby, Fig 7e B2V2R-Barr1-Fab30 Gby, Fig8a_DATA_Barr1_Gby, Fib8b_DATA_Barr1_V2Rpp_Fab30_Gb, Fig8c_DATA_Barr2_Gby, Fib8d_DATA_Barr2_V2Rpp_Gb, Fig S1a Gs CAAX kin, Fig S1b Gs FYVE kin, Fig S2a RlucII-117Gαs GFP10-Gγ2, Fig S2b Gγ2-RlucII   GRK2-GFP10, Fig S3a V2R-RlucII   rGFP-FYVE, Fig S3b CXCR4-RlucII rGFP-FYVE, Fig S4 BRETfect_SL+FLAGV2R …]
